# Supplementary material for: High-Sensitivity Top-Down Proteomics Reveals Enhanced Maturation of Micropatterned Induced Pluripotent Stem Cell-Derived Cardiomyocytes
Source: J Proteome Res. 2025 Aug 26;24(9):4335–43. doi: 10.1021/acs.jproteome.5c00505 (PMC12503376; doi:10.1021/acs.jproteome.5c00505)
Supplement: Supplementary file 3 [file pr5c00505_si_003.xlsx]

## Sheet: Table S1. Detected proteoforms
Table S1. Summary of detected proteoforms.
The list of average masses was generated by splitting the MS1 total ion chromatogram into 30-second segments. Spectra were deconvoluted in via Maximum Entropy Deconvolution in Bruker DataAnalysis
This table includes any duplicates that were detected in multiple time frames.
Time Start (min)	Time End (min)	Mass (Da)
13.5	14	4935.51
13.5	14	4962.48
13.5	14	4973.48
13.5	14	4989.46
14	14.5	11440.2
14	14.5	11521.1
14	14.5	17257.5
14.5	15	11983.9
14.5	15	11441.2
14.5	15	17257.5
15	15.5	13160.4
15.5	16	17777.9
15.5	16	18434.1
16	16.5	15657.7
16	16.5	10143.4
16	16.5	8085.71
16	16.5	12447.7
16.5	17	8085.71
16.5	17	12447.7
16.5	17	16278.9
16.5	17	6545.29
17	17.5	62704.5
17	17.5	62785.6
17	17.5	9573.98
17	17.5	7856.95
18	18.5	18340.9
18	18.5	14419.6
18	18.5	14460.5
18	18.5	18226.9
18	18.5	24633.1
18	18.5	24761.1
18	18.5	15109.3
18	18.5	20760.9
18.5	19	7882.19
18.5	19	21265.3
19.5	20	6545.08
19.5	20	6695.08
19.5	20	12359.3
19.5	20	12374.3
19.5	20	15691.7
19.5	20	15722.7
20	20.5	6679
20	20.5	16447
20	20.5	15727.8
20	20.5	12883.1
20	20.5	34253.2
20	20.5	34580.3
20	20.5	35918.9
20	20.5	34081.3
20.5	21	15928.5
20.5	21	9955
20.5	21	9371.88
20.5	21	9387.89
20.5	21	12274.3
20.5	21	23656.2
20.5	21	10098.7
21	21.5	13638.7
21	21.5	13654.7
21	21.5	14015.3
21	21.5	15927.5
21	21.5	17606.2
21	21.5	23656.2
21	21.5	24073.1
21	21.5	34218.4
21	21.5	34246.4
21	21.5	12258.4
21	21.5	12652.7
21	21.5	14654.8
21	21.5	14775
21	21.5	21271.4
21	21.5	21502
21	21.5	21560.6
21	21.5	24444.9
21	21.5	24476.8
21.5	22	8564.61
21.5	22	12651.7
21.5	22	14654.8
21.5	22	14775
21.5	22	16950.2
21.5	22	17127.2
21.5	22	21560.6
22.5	23	18937
22.5	23	18953
22.5	23	9152.58
22.5	23	13225.9
22.5	23	13282.3
22.5	23	14410.8
22.5	23	11728.8
22.5	23	11819.1
22.5	23	15832.7
23	23.5	15845.8
23	23.5	20924.6
23	23.5	13282.3
23	23.5	13436.2
23	23.5	12643.4
23	23.5	11819.1
23	23.5	11180.6
23	23.5	10612.3
23.5	24	17090.6
23.5	24	13440.9
23.5	24	13458.9
23.5	24	13533.7
23.5	24	13547.7
23.5	24	13741.6
23.5	24	29864
24	24.5	7932.34
24	24.5	16314
24	24.5	10841.9
24	24.5	10857.8
24	24.5	29466
24	24.5	29863
24.5	25	10841.8
24.5	25	16314
24.5	25	29466.1
25	25.5	18412.6
25	25.5	18493.6
25	25.5	22459.5
25.5	26	15418.4
25.5	26	15399.1
25.5	26	16140.5
25.5	26	16155.5
26	26.5	17628.8
26	26.5	29812.7
26.5	27	17880.8
26.5	27	17756.6
26.5	27	17627.8
26.5	27	46463.7
27	27.5	11277.4
27	27.5	11305.4
27	27.5	11291.4
27	27.5	11348.4
27.5	28	11277.4
27.5	28	11305.4
27.5	28	11291.4
27.5	28	11348.4
27.5	28	13774.5
27.5	28	33080.5
28	28.5	20288.5
28	28.5	18416.4
28.5	29	9417.34
28.5	29	9403.28
28.5	29	17921.9
28.5	29	21862.8
28.5	29	21676.3
29	29.5	23117.7
29	29.5	18053.9
29	29.5	17920.9
29	29.5	23917.8
29.5	30	22692.5
29.5	30	22772.4
29.5	30	22853.4
29.5	30	22851.3
29.5	30	14707.9
30	30.5	14005.9
30	30.5	14047.9
30	30.5	14085.8
30	30.5	13898.8
30	30.5	10277.1
30	30.5	9617.73
30.5	31	66504.2
31	31.5	14001.9
31	31.5	14015.9
31	31.5	14045.9
31	31.5	28942.7
31	31.5	66504.3
31	31.5	66429.8
31	31.5	66666.6
31	31.5	14423.5
31.5	32	14001.9
31.5	32	14016.9
31.5	32	14044.9
31.5	32	14081.9
31.5	32	14096.8
31.5	32	20528.4
32	32.5	14625.2
32	32.5	21841.9
32	32.5	39288.2
32.5	33	32749.7
32.5	33	32829.6
32.5	33	32777.6
32.5	33	32917.7
32.5	33	33031.6
33	33.5	35921.3
33	33.5	36090.2
33	33.5	28431.4
33	33.5	32917.7
33	33.5	33031.6
34	34.5	53560.2
34	34.5	53640.6
34	34.5	53723.9
34	34.5	47078.2
34.5	35	21474.8
34.5	35	14911.8
34.5	35	14895.8
34.5	35	14927.8
34.5	35	10347.2
35	35.5	14896.8
35	35.5	24824.5
35	35.5	24904.2
35	35.5	25144.9
35.5	36	14896.8
35.5	36	11071.5
35.5	36	15328.5
36	36.5	22521.4
36	36.5	38513.8
36.5	37	22521.4
36.5	37	16840.1
37	37.5	16789.9
37	37.5	16812.8
37	37.5	16828.8
37	37.5	16841
37	37.5	16871.1
37	37.5	7813.14
37	37.5	18699.4
37	37.5	18779.3
37	37.5	26536.7
37.5	38	16789.9
37.5	38	16812.8
37.5	38	16829.7
37.5	38	16871.1
37.5	38	53615.1
37.5	38	53696
37.5	38	26537.6
37.5	38	32999.4
38	38.5	24742.5
38.5	39	24741.5
38.5	39	23223.9
38.5	39	23242
38.5	39	22786
38.5	39	15719.2
38.5	39	15734.2
39.5	40	26832.7
40	40.5	22301.1
40	40.5	5642.97
40	40.5	22301.1
40	40.5	19358.6
40	40.5	19438.5
40	40.5	19518.4
40	40.5	11650.8
40.5	41	11650.8
40.5	41	11671.8
40.5	41	11688.8
40.5	41	11703.7
40.5	41	10090.3
41	41.5	19576.3
41	41.5	19689.5
41	41.5	19704.5
41	41.5	19768.4
41	41.5	18783.4
41.5	42	16829.4
41.5	42	16869.4
41.5	42	49669.9
41.5	42	49797
42.5	45	41660.6
42.5	45	41716.7
43.5	44	44525
44	44.5	36598.3
44	44.5	29393.1
44	44.5	41836.7
44.5	45	41837.8
44.5	45	41871.8
44.5	45	18443.5
44.5	45	36598.3
45	45.5	41839.8
45	45.5	8549.3
45.5	46	11338.2
45.5	46	11382.1
46.5	47	26877.3
46.5	47	26925.6

## Sheet: Table S2. Identified proteins
Table S2. Summary of identified sarcomere proteins.
Retention time (RT), proteoform name, gene named, experimental monoisotopic mass (Mr Exp’t), calculated monoisotopic mass (Mr Calc’d), and sequence modifications for the proteoforms identified in this study.
Abbreviations: acetylation (Acetyl), phosphorylation (Phospho), methionine removal (-Met), cysteine removal (-Cys), methylation (Methyl), hydroxyproline (Hydropro), amino acids (AA).
**Proteins were identified at the MS1 level based on accurate molecular weight measurements and previously published data
	RT	Protein (Gene)	Gene	Mr	Mr	Error (ppm)	Sequence Modifications
	(min)			(Expt’l)	(Calc’d)
	~13.5	Thymosin β-4	TMSB4X	4962.48	4962.53	9.4	-Met,Trimethyl
		Thymosin β-10	TMSB10	4935.51	4935.56	10.5	-Met,Trimethyl
	~14	Parathymosin	PTMS	11440.2	11440.2	0.6	-Met, Acetyl
	~16	60S ribosomal protein L38	RPL38	8085.71	8085.7	1	-Met
	~19.5	40S ribosomal protein S23	RPS23	15691.8	15691.8	0	-Met, Hydroxypro
	~20	cTnT6 (adult isoform)	TNNT2	34580.3	34580.4	3.1	-Met, Acetyl, Phospho
		cTnT7 (adult isoform)		34081.3	34081.2	2.6	-Met, Acetyl, Phospho
		cTnT11 (adult isoform)		34253.2	34253.2	0	-Met, Acetyl, Phospho
		cTnT1 (fetal isoform)		35918.9	35918.9	1.4	-Met, Acetyl, Phospho
	~20.5	Cytochrome c oxidase subunit 6B1	COX6B1	10098.7	10098.7	2.8	-Met, Acetyl, +2 disulfide bonds
	~22	ssTnI	TNNI1	21560.6	21560.5	0.5	-Met
	~23	Superoxide dismutase [Cu-Zn]	SOD1	15845.8	15845.9	4.2	-Met, Acetyl
		Cytochrome c oxidase subunit 5B	COX5B	10612.3	10612.3	3.6	AA1-31 removal
	~24.5	10 kDa heat shock protein, mitochondrial	HSPE1	10841.9	10841.9	1.4	-Met, Acetyl
	~25.0	Cofilin-1	CFL1	18412.6	18412.7	1.9	-Met, Acetyl
	~27	Peptidyl-prolyl cis-trans isomerase A	PPIA	17880.8	17880.9	2.1	-Met
	~27.5	Histone H2B type 1-C/E/F/G/I	HIST1H2BC	13774.5	13774.6	2.8	-Met
	~29	cTnI	TNNI3	23917.8	23917.8	0.6	-Met, Acetyl
	~30	Histone H2A type 2-C	HIST2H2AC	13898.8	13898.8	0.1	-Met, Acetyl
	~32	MLC1v	MYL3	21841.9	21842	2.7	-Met,Trimethyl
	~32.5	α-Tpm	TPM1	32749.7	32749.7	1.8	Acetyl
		α-Tpm (mono-phosphorylated)		32829.6	32829.7	3.4	Acetyl, Phospho
	~35	MLC1a	MYL4	21474.9	21474.9	1.9	-Met, Acetyl
	~36.5	Calmodulin 1	CALM1	16789.9	16789.9	0.3	-Met, Acetyl, Actyl/Trimethyl
	~37	MLC2v	MYL2	18699.4	18699.4	4.6	-Met,Trimethyl
		MLC2v (mono-phosphorylated)		18779.3	18779.4	6.2	-Met,Trimethyl, Phospho
	~40	MLC2a	MYL7	19358.6	19358.6	3	-Met, Acetyl
		MLC2a (mono-phosphorylated)		19438.5	19438.6	6.6	-Met, Acetyl, Phospho
	~44.5	TnC	TNNC1	18443.5	18443.6	2.1	Acetyl
	~45	cα –actin	ACTC1	41839.8	41839.9	2.3	-Met-Cys, Methyl
